# Supplementary material for: Composite dietary antioxidant index mediates the effect of epilepsy on psychiatric disorders: results from NHANES 2013–2018
Source: Front Neurol. 2024 Dec 3;15:1434179. doi: 10.3389/fneur.2024.1434179 (PMC11653362; doi:10.3389/fneur.2024.1434179)
Supplement: Supplementary file 1 [file Table_1.XLSX]

## Sheet: Sheet 1
Table1
Demographic and health status of participants (n = 6926).
variable		Mean (95%) or N (%)
age,years		52.90(52.17,53.63)
sex, n (%)
Female		3904(57.08)
Male		3022(42.92)
race, n (%)
black		1422( 9.47)
white		3131(73.27)
other		2373(17.26)
bmi,kg/m2		30.05(29.74,30.36)
waist,cm		102.62(101.92,103.32)
SII score		535.76(523.39,548.13)
alcohol, n (%)
former		1041(11.97)
heavy		1106(17.26)
moderate		1125(19.05)
no		3654(51.71)
smoke, n (%)
former		1934(28.31)
never		3800(55.82)
now		1192(15.88)
CDAI score		0.69(0.54,0.84)
ISE, n (%)
No		5781(80.85)
Yes		1145(19.15)
epilepsy, n (%)
No		6825(98.70)
Yes		101( 1.30)
psychiatric disorders, n (%)
No		5482(77.46)
Yes		1444(22.54)
Continuous variables are presented as weighted means (weighted standard errors) and categorical variables as raw frequencies (weighted percentages).
