# Supplementary material for: Composite dietary antioxidant index mediates the effect of epilepsy on psychiatric disorders: results from NHANES 2013–2018
Source: Front Neurol. 2024 Dec 3;15:1434179. doi: 10.3389/fneur.2024.1434179 (PMC11653362; doi:10.3389/fneur.2024.1434179)
Supplement: Supplementary file 2 [file Table_2.XLSX]

## Sheet: Sheet1
Table5 Forest plots for subgroup analysis.
character			OR（95%CI）	p for interaction
CDAI				0.057
Q1			1.264(0.602,2.653)
Q2			2.709(1.218,6.025)*
Q3			3.492(1.471,8.288)**
Q4			1.955(0.737,5.182)
sex				0.474
Male			1.922(1.051,3.513)*
Female			2.604(1.458,4.651)**
eth1				0.685
black			2.366(0.899,6.225)
white			2.206(1.236,3.939)**
other			1.883(0.890,3.984)
ISE				0.041
No			2.53(1.629,3.929)***
Yes			0.615(0.140,2.710)
alcohol.user				0.03
no			1.601(0.781,3.282)
heavy			2.462(0.990,6.119)
former			3.531(1.637,7.616)**
moderate			0.833(0.231,3.008)
smoke				0.302
former			1.559(0.642,3.786)
now			1.605(0.775,3.321)
never			2.468(1.328,4.586)**
Subgroup analysis was stratified by sex, race, body mass index, drinking status,
smoking status. BMI, body mass index. OR, odds ratio; 95% CI, 95% confidence interval. * P < 0.05. ** P < 0.01. ** *P < 0.001.
